# Supplementary material for: Interpretation of SNP combination effects on schizophrenia etiology based on stepwise deep learning with multi-precision data
Source: Brief Funct Genomics. 2023 Sep 21;23(5):663–71. doi: 10.1093/bfgp/elad041 (PMC11428150; doi:10.1093/bfgp/elad041)
Supplement: supplementary_data_S1_elad041 [file supplementary_data_s1_elad041.xlsx]

## Sheet: Introduction
Statistics of the trained full SLEM model
Nodes
SNP	Isoform	Marker	Phenotype
138	67	42	19
Edges
SNP-Isoform	Isoform-Marker	Marker-Phenotype	Phenotype-SCZ	Total
784	308	81	19	1192

## Sheet: SNP-Isoform
SNP	Isoform	Weight
rs3130820	WNT5A	6.73721
rs62606711	DLAT	3.0287
rs34796896	CPNE5	-2.84352
rs211829	FLOT1	2.79424
rs16902086	MAP2K1	-2.59259
rs14403	GRK6	-2.51778
rs1339227	FLOT1	2.38823
rs55669358	CABYR	-2.30409
rs1120004	FLOT1	2.14667
rs12009217	EMP3	-2.12702
rs10985817	GRIPAP1	2.12364
rs12908161	STAG3L1	-2.09818
rs72986630	CYP2D6	2.07805
rs56282503	PJA1	-2.02311
rs312477	DDX24	-1.96805
rs3735025	OCRL	-1.94546
rs34796896	FLOT1	-1.92411
rs55669358	PPME1	-1.90668
rs58950470	RBM12	1.87757
rs6678676	SHQ1	1.87252
rs12009217	TTPAL	1.82555
rs6680011	RND3	1.7989
rs12009217	KDM4C	-1.77554
rs634940	MAP2K1	1.7709
rs36104021	ADPRM	-1.75652
rs312477	MAP2K1	-1.73661
rs12447542	USP33	1.71514
rs58950470	GRIPAP1	1.71475
rs111294930	PJA1	1.67024
rs634940	KLC1	1.66861
rs58950470	MCM5	1.66258
rs1042992	IFT80	-1.63383
rs1080500	FLOT1	1.63376
rs140505938	ADPRM	-1.60647
rs783540	MAP2K1	1.60109
rs11685299	CALU	1.59726
rs4129585	FLOT1	1.59496
rs6680011	OCRL	1.59086
rs12898315	MAP2K1	1.59059
rs1042992	STAG3L1	-1.52822
rs56282503	KCNAB1	-1.52706
rs9545047	RAP1GAP	-1.52593
rs55669358	GRK6	-1.50092
rs7216638	CD46	1.4825
rs10083370	KLC1	1.47254
rs14403	CAMKK1	1.47023
rs3130820	FLOT1	1.46923
rs312477	MCM5	-1.46567
rs1975802	RAP1GAP	1.44153
rs12009217	PPME1	-1.43969
rs2970610	DDX24	1.42973
rs7701440	PPME1	1.41851
rs10196799	IFT74	-1.41597
rs634940	PACSIN2	1.39512
rs1339227	RP11	1.38391
rs10985817	SHQ1	1.37008
rs2007044	KCNAB1	-1.35244
rs7129727	OFD1	1.33758
rs12908161	KLC1	-1.31831
rs7129727	TRAPPC6B	1.31522
rs12293670	DAPK1	1.30399
rs111294930	CD46	-1.29829
rs12908161	CYP2D6	-1.29598
rs1319017	VPS45	-1.28257
rs11783093	MAPRE2	-1.27892
rs2851447	SHQ1	-1.27644
rs634940	AFTPH	1.26984
rs7596038	RND3	1.26544
rs6035706	CPNE5	1.25711
rs12009217	MAGED4B	-1.24833
rs281299	TIMM8B	1.24473
rs14403	PPP3CA	1.2207
rs111294930	OCRL	1.21702
rs2098497	DDHD2	1.21162
rs7801375	DAPK1	-1.20548
rs9607782	PIGK	1.19243
rs12129573	GRIPAP1	1.18467
rs6680011	RP11	1.17911
rs9686162	MAPRE2	1.17849
rs111294930	TRAPPC6B	1.17215
rs28374258	FLOT1	1.17194
rs1339227	DDX24	1.16471
rs198160	CD46	1.16136
rs4330281	AFTPH	-1.15931
rs9881798	TEF	1.15131
rs4925114	SHQ1	1.15127
rs111294930	GIT2	-1.14833
rs12908161	CABYR	1.1461
rs7701440	CHCHD3	1.13764
rs7499750	ATG12	-1.1344
rs12129573	GRK6	1.12474
rs6434928	CYP2D6	1.12276
rs12009217	AFTPH	-1.12087
rs634940	ARL6IP4	1.11929
rs9636107	FLOT1	-1.10827
rs2161711	RARB	1.0985
rs12009217	GRK6	-1.09767
rs2077586	KLC1	1.09268
rs634940	PPP3CA	1.09145
rs16902086	FLOT1	1.09005
rs17514846	MOB3C	1.079
rs12129573	KCNAB1	1.07896
rs62334820	KLC1	1.07835
rs4936215	SHQ1	1.07638
rs7216638	C18orf8	1.07328
rs4129585	GIT2	-1.06892
rs55669358	DDX24	1.06414
rs4925114	GRIPAP1	1.04685
rs7010876	MAPRE2	1.0425
rs10985817	CALU	1.03398
rs10520163	RP11	1.03253
rs2161711	IFT80	-1.03149
rs3130820	RAP1GAP	-1.02886
rs217287	GSK3A	1.02421
rs7216638	WDR26	1.01955
rs62606711	GIT2	1.01936
rs58950470	MOB3C	1.01596
rs783540	PPME1	1.01449
rs111294930	STAG3L1	1.00842
rs312477	MAGED4B	0.991924
rs55669358	OFD1	0.989239
rs11783093	IFT80	0.981201
rs35604463	GRIPAP1	0.971689
rs35774874	FLOT1	0.968001
rs2077586	FLOT1	-0.967447
rs7432375	RARB	0.966971
rs12908161	TIMM8B	-0.965745
rs7701440	CD46	0.96334
rs56145559	GSK3A	-0.961099
rs12009217	ADPRM	-0.961092
rs783540	STAG3L1	-0.947974
rs2917569	ATG12	0.945951
rs2098497	NPEPL1	0.941264
rs12898315	SHQ1	-0.936138
rs34796896	RBM12	0.929213
rs4648845	CYP2D6	-0.927984
rs634940	OCRL	0.922662
rs56282503	RP11	0.921773
rs3130820	RP11	0.919113
rs198160	CALU	0.914671
rs893949	RP11	-0.914355
rs1191551	USP33	0.91395
rs2851447	CABYR	0.913032
rs12898315	TRAPPC6B	-0.912138
rs4129585	DAPK1	0.90724
rs9686162	DAPK1	0.901369
rs56145559	RP11	0.899076
rs3735025	CHCHD3	-0.898509
rs16867576	DLAT	0.894561
rs7701440	MAGED4B	0.8909
rs55669358	TRAPPC6B	-0.881099
rs12991836	FLOT1	-0.875885
rs9607782	OCRL	0.87015
rs1899543	WNT5A	-0.866334
rs9686162	WNT5A	0.861701
rs12705761	RND3	0.861206
rs1120004	FOSL2	0.860587
rs3735025	RAP1GAP	0.858558
rs1339227	NKTR	0.857315
rs35774874	MAP2K1	0.855531
rs9607782	WDR26	0.847387
rs1451488	RBM12	-0.847304
rs3743078	ADPRM	0.844388
rs12898315	CHCHD3	-0.84301
rs12712510	PPME1	0.842888
rs56282503	RBM12	-0.831545
rs6002655	CYP2D7P	-0.829329
rs17514846	PIGK	0.824161
rs12898315	GRK6	-0.821808
rs4129585	FLOT1	-0.821739
rs3130820	NKTR	0.819723
rs11685299	PPME1	0.819661
rs34796896	RARB	0.819021
rs634940	CAMKK1	0.815737
rs9607782	C18orf8	0.811657
rs111294930	DDX24	-0.810309
rs11165867	KLC1	0.80999
rs6002655	CYP2D6	-0.808204
rs7701440	GRIPAP1	0.806974
rs62606711	AFTPH	0.80198
rs760608	MOB3C	0.801314
rs10156310	DDHD2	0.794173
rs312477	TTPAL	-0.794064
rs489939	RP11	0.791772
rs489939	CYP2D7P	0.788583
rs35774874	ADPRM	-0.788341
rs111294930	IFT74	-0.781615
rs3743078	VPS45	0.780807
rs4129585	CPNE5	0.77616
rs12129719	MAPRE2	0.775084
rs11685299	GSK3A	-0.774317
rs56282503	WDR26	-0.773995
rs4129585	TTPAL	-0.772094
rs1319017	MCM5	0.769412
rs7701440	KLC1	-0.769102
rs4470825	CYP2D6	0.763371
rs12991836	DCXR	0.758405
rs4330281	MCM5	-0.756695
rs10985817	AFF3	0.752326
rs4648845	KDM4C	0.750386
rs489939	RND3	-0.750351
rs7701440	OCRL	-0.749809
rs36043959	NKTR	-0.74817
rs55669358	C18orf8	-0.74475
rs12009217	TRAPPC6B	0.739097
rs35346733	SULT4A1	-0.73853
rs1353545	FOSL2	0.735506
rs7701440	MAP2K1	-0.735327
rs634940	C18orf8	0.734992
rs12009217	OCRL	-0.734088
rs13169274	FLOT1	0.733811
rs56145559	CABYR	-0.732958
rs7508148	DLAT	0.730915
rs12712510	DCXR	0.730344
rs760608	FLOT1	0.729396
rs111294930	MAGED4B	0.728392
rs2970610	RBM12	0.725666
rs13107325	DDHD2	-0.720813
rs7129727	CALU	0.718137
rs2851447	PACSIN2	0.717468
rs1975802	IFT74	0.715961
rs12129573	PIGK	0.71594
rs783540	KCNAB1	-0.70997
rs4650963	DDHD2	-0.709433
rs10985817	PIGK	-0.708452
rs14403	MAGED4B	0.706219
rs16902086	TTPAL	-0.704792
rs634940	MCM5	0.704311
rs34796896	USP33	-0.703063
rs1120004	IFT74	0.700464
rs783540	ATG12	-0.700013
rs5757730	WNT5A	0.698663
rs11685299	IFT74	0.698161
rs11685299	PIGK	0.696844
rs35346733	GRK6	0.69287
rs312477	CALU	0.691384
rs111294930	OFD1	0.690838
rs9545047	RP11	0.688304
rs4330281	C18orf8	-0.687285
rs58950470	PPME1	0.686688
rs783540	SEC31A	0.68643
rs3743078	STAG3L1	0.686314
rs2660304	AFTPH	0.683927
rs1191551	TIMM8B	0.682917
rs12009217	GSK3A	0.68121
rs11685299	USP33	0.67746
rs35774874	ZNF2	0.675213
rs10083370	DDHD2	-0.673871
rs1353545	KDM4C	0.67347
rs634940	SULT4A1	0.673009
rs6035706	WNT5A	0.672486
rs58950470	VPS45	-0.670543
rs56145559	CPNE5	-0.670224
rs6694545	OCRL	-0.668352
rs12908161	RP11	0.667611
rs12898315	OCRL	-0.667087
rs17514846	VPS45	-0.667026
rs12712510	RBM12	0.664068
rs12712510	EMP3	0.661548
rs1451488	NPEPL1	-0.658315
rs4129585	GRK6	-0.657255
rs1473594	DDHD2	0.654298
rs217287	VPS45	0.65158
rs1353545	FLOT1	-0.651531
rs1353545	NKTR	-0.650959
rs55669358	GIT2	0.646428
rs9636107	RARB	-0.646304
rs7701440	SULT4A1	0.640283
rs12712510	VPS45	0.639957
rs12991836	ARL6IP4	0.636417
rs4129585	GRIPAP1	-0.634443
rs1451488	SEC31A	0.633281
rs6694545	ADPRM	-0.632299
rs34796896	IFT74	0.631715
rs11165867	PPME1	-0.63036
rs9881798	GIT2	0.625734
rs17465671	MAPRE2	0.625118
rs7191183	WNT5A	-0.624066
rs783540	DLAT	-0.623455
rs12129573	KDM4C	0.620908
rs35346733	ARL6IP4	-0.619613
rs42945	KLC1	0.619337
rs10985817	KLC1	0.619242
rs7701440	RND3	-0.616787
rs12009217	SULT4A1	0.616108
rs55669358	PPP3CA	0.61449
rs12908161	ATG12	0.612233
rs760608	RARB	-0.611694
rs11783093	C18orf8	0.611607
rs3735025	CABYR	0.606405
rs35774874	PACSIN2	-0.605995
rs6701877	CALU	-0.60279
rs2332700	RND3	0.601612
rs12129719	TOPORS	0.599975
rs10985817	IFT74	0.59961
rs5757730	TEF	0.599183
rs58950470	CALU	0.597385
rs783540	TOPORS	-0.59692
rs4129585	CABYR	0.59454
rs7216638	TRAPPC6B	0.594413
rs12129719	VPS45	0.5889
rs12908161	CHCHD3	0.586834
rs4129585	MAPRE2	0.58102
rs10148671	EMP3	-0.580747
rs4925114	IFT74	0.579842
rs11646127	DDHD2	0.577358
rs140505938	WDR26	0.576169
rs312477	C18orf8	-0.570479
rs2053079	VPS45	0.569777
rs56145559	DAPK1	0.566836
rs783540	GIT2	0.563838
rs42945	FLOT1	0.562552
rs4144797	ADPRM	-0.559393
rs12898315	FLOT1	-0.558381
rs10156310	ATG12	-0.557069
rs11646127	RP11	-0.55529
rs10196799	GSK3A	0.551968
rs11685299	OFD1	0.551715
rs111294930	PIGK	0.550458
rs2949006	DAPK1	0.548209
rs56145559	MAPRE2	-0.547979
rs11646127	FLOT1	0.547093
rs489939	CABYR	-0.546202
rs62606711	ZNF2	0.542708
rs12009217	C18orf8	0.541484
rs4330281	SHQ1	-0.540896
rs7129727	OCRL	-0.537643
rs13107325	ARL6IP4	-0.532948
rs4936215	FLOT1	0.532764
rs12712510	CAMKK1	0.532196
rs6694545	IFT80	0.530596
rs13121251	IFT80	-0.530415
rs312477	GRK6	-0.526083
rs1899543	DAPK1	-0.524169
rs704373	TEF	-0.522228
rs2660304	CAMKK1	0.521449
rs12712510	PPP3CA	0.518265
rs2660304	PACSIN2	0.51682
rs2332700	CD46	-0.513647
rs58950470	OFD1	0.512566
rs7893279	RAP1GAP	-0.508943
rs10156310	STAG3L1	0.507652
rs12447542	STAG3L1	0.506735
rs5757730	DLAT	0.506328
rs1339227	RAP1GAP	-0.505328
rs12898315	AFTPH	0.502607
rs17514846	FLOT1	0.500874
rs14403	PACSIN2	0.500853
rs7701440	PPP3CA	0.49972
rs1080500	MAPRE2	-0.498363
rs12898315	CAMKK1	-0.497592
rs12129573	RP11	0.497275
rs4925114	PACSIN2	0.495991
rs4925114	CAMKK1	-0.49431
rs6434928	CYP2D7P	0.49093
rs6678676	RP11	0.490732
rs7701440	TTPAL	0.489907
rs12898315	IFT74	0.488395
rs312477	TOPORS	-0.488229
rs7893279	SULT4A1	-0.488215
rs2660304	SULT4A1	0.487548
rs56282503	MAPRE2	-0.486514
rs12009217	NPEPL1	-0.485858
rs12148337	ARL6IP4	0.48565
rs760608	NPEPL1	0.485468
rs55669358	PJA1	-0.484114
rs1765142	WDR26	-0.481371
rs9607782	DDHD2	-0.477652
rs1339227	KLC1	0.477475
rs6002655	ZNF2	-0.474784
rs28374258	SEC31A	-0.474285
rs6678676	KCNAB1	0.474172
rs11685299	RBM12	0.473381
rs7701440	PACSIN2	0.471404
rs783540	AFTPH	0.471311
rs111294930	PPP3CA	-0.470983
rs4129585	NPEPL1	-0.470858
rs9607782	CD46	0.465378
rs2905432	ADPRM	0.464833
rs760608	RAP1GAP	0.463623
rs2161711	CPNE5	-0.462623
rs111294930	KCNAB1	-0.461154
rs111294930	KDM4C	-0.460188
rs58950470	IFT74	0.457564
rs3130820	RP11	-0.457221
rs13121251	CABYR	0.457161
rs12898315	PIGK	-0.456471
rs58950470	WDR26	0.455294
rs12148337	CAMKK1	0.455263
rs17514846	AFF3	0.453439
rs215411	RAP1GAP	-0.452954
rs12009217	PPP3CA	-0.449663
rs12129719	DCXR	0.449384
rs7010876	CYP2D7P	0.44854
rs5757730	DDHD2	0.442342
rs7701440	DCXR	0.441743
rs56145559	FLOT1	-0.44143
rs4129585	MOB3C	-0.440946
rs2851447	ARL6IP4	0.437203
rs42945	FLOT1	0.435464
rs56282503	DAPK1	0.434978
rs7432375	RAP1GAP	0.432627
rs56282503	DDX24	-0.431308
rs2332700	AFTPH	-0.429984
rs7701440	RBM12	0.428824
rs4129585	SHQ1	-0.428393
rs12712510	CD46	0.427118
rs35604463	ATG12	0.421024
rs4129585	SEC31A	0.420967
rs12898315	CALU	-0.418377
rs1353545	GSK3A	0.417568
rs75968099	SHQ1	-0.417506
rs6694545	MOB3C	-0.416816
rs62606711	CD46	0.415929
rs5757730	MOB3C	0.414463
rs12009217	MCM5	-0.414136
rs215411	RP11	0.409801
rs35774874	RP11	0.407039
rs58950470	SHQ1	-0.405353
rs254782	DLAT	-0.404756
rs783540	CD46	-0.401583
rs6035706	RARB	0.401412
rs4648845	ARL6IP4	0.400672
rs3735025	SULT4A1	-0.400324
rs42945	DDHD2	0.399264
rs9636107	NPEPL1	0.399229
rs4648845	CYP2D7P	-0.398888
rs6065094	DDHD2	-0.398349
rs2970610	PIGK	0.398286
rs6678676	SPNS1	-0.394856
rs12129573	EMP3	0.393981
rs2917569	PACSIN2	-0.393456
rs11685299	EMP3	0.392749
rs17514846	CYP2D7P	0.39173
rs2905432	DDHD2	0.389824
rs198160	TEF	0.389067
rs58950470	RP11	0.388163
rs7893279	DCXR	0.387634
rs4470825	VPS45	0.38624
rs2917569	STAG3L1	0.386112
rs5757730	TOPORS	0.385681
rs254782	DAPK1	0.38466
rs2970610	WDR26	0.384139
rs12009217	ARL6IP4	-0.383212
rs17514846	DLAT	0.382952
rs12908161	AFTPH	0.382504
rs4648845	PACSIN2	0.379062
rs7216638	TEF	0.378395
rs783540	ZNF2	-0.377845
rs62606711	VPS45	-0.376159
rs35774874	PPP3CA	0.374478
rs12898315	AFF3	-0.371479
rs58950470	AFTPH	0.370416
rs17465671	RP11	-0.369067
rs17514846	GSK3A	0.367636
rs12009217	TOPORS	0.359738
rs1899543	PACSIN2	-0.359622
rs4129585	CALU	0.359167
rs12009217	MAP2K1	0.356681
rs2917569	CABYR	-0.355815
rs7701440	AFF3	0.354232
rs12129573	RAP1GAP	0.352906
rs7499750	DDHD2	0.351124
rs2660304	CHCHD3	0.350309
rs12447542	DDHD2	-0.348844
rs10783624	CPNE5	-0.348492
rs760608	DDHD2	0.347193
rs4240748	RP11	0.347148
rs4129585	DLAT	0.346893
rs12898315	C18orf8	-0.346179
rs9686162	USP33	-0.345907
rs1451488	DDHD2	0.345199
rs12712510	AFTPH	0.344888
rs4129585	WDR26	-0.339889
rs12898315	GIT2	-0.337164
rs489939	FLOT1	-0.335269
rs2332700	RAP1GAP	0.334872
rs3735025	AFTPH	0.325999
rs4129585	GSK3A	0.324594
rs2053079	FLOT1	-0.324365
rs4129585	ARL6IP4	0.322534
rs56775891	CYP2D7P	-0.32152
rs150437760	MCM5	-0.318753
rs10083370	GSK3A	0.316999
rs7701440	AFTPH	0.316764
rs9607782	CALU	0.316663
rs1353545	WNT5A	0.314835
rs2905432	EMP3	-0.314818
rs7632921	STAG3L1	0.314074
rs4330281	ADPRM	0.313916
rs2917569	SULT4A1	-0.312782
rs2905432	IFT74	-0.311745
rs36043959	WNT5A	-0.311648
rs634940	CYP2D7P	0.31114
rs111294930	TEF	-0.310921
rs75968099	PPME1	-0.31038
rs56145559	FLOT1	-0.309642
rs2514218	AFTPH	-0.308032
rs2332700	OCRL	-0.30554
rs1120004	VPS45	0.305313
rs312477	SPNS1	0.303731
rs10148671	STAG3L1	0.303699
rs1899543	PPP3CA	-0.303115
rs4144797	PPME1	0.302135
rs1191551	AFTPH	0.301722
rs56775891	CYP2D6	-0.300977
rs9636107	CABYR	-0.298585
rs217287	TEF	-0.294702
rs4129585	RARB	0.294319
rs4925114	WDR26	0.293872
rs2053079	FLOT1	0.291633
rs4330281	PPME1	0.289992
rs7216638	GRIPAP1	0.289282
rs75968099	ADPRM	0.289255
rs12898315	PPP3CA	0.288637
rs12009217	CAMKK1	-0.287703
rs2905432	CPNE5	0.285446
rs4330281	PPP3CA	-0.284062
rs634940	CYP2D6	0.281372
rs9607782	CYP2D7P	-0.278686
rs6678676	IFT74	0.277961
rs4144797	SPNS1	-0.277921
rs10520163	ATG12	-0.276565
rs783540	MAPRE2	0.276493
rs56282503	RAP1GAP	-0.274391
rs55669358	WNT5A	-0.27432
rs5757730	VPS45	0.273922
rs6694545	GRK6	0.27304
rs56145559	CYP2D6	0.272302
rs1451488	IFT74	-0.271943
rs12129573	CALU	0.271828
rs28374258	VPS45	-0.27174
rs7951870	RND3	-0.271358
rs35774874	TTPAL	-0.271297
rs62606711	FOSL2	-0.271065
rs56145559	RAP1GAP	0.270685
rs16902086	PACSIN2	0.270425
rs28374258	KDM4C	-0.270269
rs7701440	OFD1	0.269523
rs7701440	C18orf8	0.26937
rs72986630	CYP2D7P	-0.269129
rs893949	CYP2D7P	0.26868
rs2970610	GIT2	0.268322
rs55669358	TEF	-0.26669
rs217287	MCM5	0.265439
rs6680011	OFD1	0.263062
rs783540	WNT5A	0.262477
rs4330281	SULT4A1	0.261591
rs7216638	CALU	0.260715
rs4330281	OCRL	-0.260176
rs12898315	MOB3C	-0.2594
rs13107325	CPNE5	-0.258828
rs42945	STAG3L1	0.258205
rs11783093	CABYR	-0.257502
rs2970610	KCNAB1	0.256874
rs1765142	RAP1GAP	0.255825
rs6434928	MAP2K1	-0.255061
rs7701440	ADPRM	0.254865
rs58950470	PJA1	0.251742
rs10148671	C18orf8	-0.251214
rs12293670	VPS45	0.250578
rs12712510	PACSIN2	0.24836
rs10148671	ZNF2	0.247263
rs16902086	DAPK1	0.246725
rs9686162	FOSL2	-0.246285
rs2917569	DLAT	0.243794
rs14403	SULT4A1	0.242929
rs10156310	RND3	0.242505
rs10985817	MCM5	-0.242074
rs4144797	NKTR	0.2363
rs6694545	CPNE5	0.235458
rs1899543	MOB3C	0.235431
rs6434928	WNT5A	0.232406
rs6002655	AFTPH	0.232128
rs3130820	FLOT1	-0.230775
rs312477	ARL6IP4	0.230275
rs2851447	CAMKK1	0.229663
rs4129585	MAGED4B	-0.229006
rs1319017	MOB3C	-0.227309
rs62334820	ARL6IP4	0.225259
rs111294930	MAP2K1	-0.225183
rs6701877	RND3	0.22508
rs1120004	SPNS1	-0.224824
rs7951870	RP11	0.223305
rs10503253	GSK3A	0.220945
rs4144797	CALU	-0.219862
rs783540	AFF3	0.219743
rs13169274	STAG3L1	-0.218875
rs783540	ADPRM	0.216418
rs10148671	CALU	-0.214324
rs7432375	RP11	-0.213873
rs12009217	PACSIN2	0.21343
rs2053079	RAP1GAP	0.211274
rs2905432	TIMM8B	0.21097
rs2053079	RND3	0.208184
rs12991836	CAMKK1	-0.20804
rs2332700	CHCHD3	0.207429
rs11993663	CYP2D6	-0.205587
rs4330281	RBM12	-0.204547
rs5757730	SPNS1	0.203879
rs6694545	TRAPPC6B	-0.203787
rs10503253	VPS45	0.201509
rs12712510	SULT4A1	0.199478
rs4330281	OFD1	-0.198414
rs6694545	CHCHD3	-0.19691
rs12009217	CYP2D6	0.196599
rs5757730	NKTR	0.195205
rs2053079	AFTPH	0.195195
rs10196799	RP11	-0.192504
rs7951870	RP11	-0.191676
rs12898315	RBM12	-0.191203
rs36043959	GSK3A	-0.189341
rs13169274	FLOT1	-0.189112
rs7191183	KLC1	0.188476
rs17514846	SEC31A	-0.187804
rs111294930	ADPRM	0.185843
rs56282503	USP33	0.185238
rs783540	FOSL2	0.184748
rs35346733	AFTPH	-0.184446
rs7499750	MAGED4B	0.183785
rs58950470	PPP3CA	0.18209
rs12009217	MOB3C	0.181302
rs35346733	PPP3CA	-0.181266
rs6035706	DLAT	0.18061
rs62606711	KLC1	0.180072
rs140505938	VPS45	-0.179933
rs4129585	RAP1GAP	-0.17957
rs34796896	MAPRE2	0.178464
rs3743078	RND3	0.17822
rs2161711	CYP2D7P	0.17429
rs12898315	KCNAB1	-0.173999
rs1765142	MAGED4B	-0.173577
rs783540	TRAPPC6B	-0.173473
rs312477	PPP3CA	-0.171684
rs12712510	SEC31A	-0.169798
rs12009217	ZNF2	0.169074
rs2332700	C18orf8	0.168113
rs12898315	SULT4A1	-0.16698
rs198160	MCM5	0.166454
rs281299	ATG12	0.165285
rs7596038	RAP1GAP	0.164438
rs58950470	DDX24	0.164033
rs7893279	FOSL2	-0.162202
rs17514846	DDHD2	0.162144
rs17465671	FLOT1	0.161227
rs1339227	MCM5	0.161113
rs2332700	PPME1	-0.160146
rs10148671	PIGK	-0.159089
rs12712510	CHCHD3	0.158117
rs35774874	CYP2D6	-0.153299
rs6800435	FLOT1	0.15019
rs16867576	ARL6IP4	-0.149751
rs2077586	WNT5A	0.146602
rs254782	DDHD2	0.145968
rs12898315	OFD1	0.145425
rs7216638	PJA1	0.144097
rs1191551	RP11	0.14346
rs55669358	KDM4C	-0.143108
rs10148671	USP33	0.142644
rs12898315	PPME1	-0.141247
rs6680011	RAP1GAP	-0.138287
rs17514846	CALU	-0.137134
rs489939	PIGK	-0.135243
rs4144797	DDX24	0.133183
rs111294930	C18orf8	0.132916
rs634940	FOSL2	0.132895
rs35774874	RAP1GAP	-0.131147
rs6434928	DLAT	-0.131104
rs11646127	FLOT1	-0.129657
rs111294930	AFF3	0.129206
rs7216638	FLOT1	0.128224
rs634940	CHCHD3	0.128037
rs4330281	GRIPAP1	-0.127128
rs783540	OCRL	-0.12568
rs4240748	USP33	-0.125267
rs4330281	CD46	0.123935
rs58950470	AFF3	-0.123092
rs12898315	DDX24	0.119943
rs2053079	RP11	0.118109
rs783540	PIGK	-0.116939
rs2970610	C18orf8	0.116936
rs2332700	OFD1	-0.115969
rs2332700	PPP3CA	-0.115641
rs10520163	ARL6IP4	0.115393
rs7893279	RP11	0.113999
rs42945	NPEPL1	0.113827
rs56145559	ARL6IP4	0.11355
rs1473594	IFT80	0.112832
rs215411	RP11	0.112677
rs4470825	NPEPL1	-0.109011
rs6694545	NPEPL1	0.107511
rs111294930	GRK6	0.106878
rs12148337	CYP2D7P	0.104252
rs489939	MCM5	-0.103108
rs3743078	SPNS1	0.0970367
rs7499750	RP11	-0.0963258
rs12009217	CHCHD3	0.0939825
rs35604463	KCNAB1	0.092523
rs2851447	STAG3L1	0.092333
rs1120004	RND3	-0.0910433
rs62334820	CYP2D7P	-0.0906532
rs312477	ADPRM	0.0899722
rs6694545	PPP3CA	0.0882783
rs1353545	DCXR	0.0870198
rs634940	PPME1	-0.086196
rs4330281	CALU	0.0856195
rs16902086	IFT74	-0.0849402
rs7701440	FOSL2	0.0848257
rs3743078	DDHD2	-0.0822496
rs7951870	FLOT1	-0.0821654
rs56282503	RARB	0.0786519
rs34796896	VPS45	-0.0771737
rs2660304	ARL6IP4	-0.076075
rs12898315	PACSIN2	0.0759434
rs7701440	MCM5	0.0758151
rs11685299	CYP2D7P	0.0752833
rs4129585	AFF3	-0.0747997
rs4330281	PACSIN2	0.0744541
rs12898315	DCXR	-0.0717621
rs36043959	FOSL2	0.0717598
rs14403	FLOT1	0.0703349
rs10148671	RBM12	-0.0702712
rs4129585	WNT5A	0.0696789
rs5757730	ZNF2	0.0688042
rs12129719	DDHD2	0.0684452
rs35604463	DLAT	0.065126
rs783540	SPNS1	-0.0644205
rs10148671	MOB3C	-0.0639031
rs12908161	TRAPPC6B	-0.0600225
rs10156310	TIMM8B	0.0598109
rs16902086	CAMKK1	-0.0589269
rs12129573	CYP2D6	-0.0579073
rs9607782	DDX24	0.0563591
rs783540	DDX24	-0.0557358
rs58950470	GSK3A	-0.0542398
rs9607782	TEF	0.0542161
rs12009217	OFD1	0.053191
rs1899543	MAP2K1	-0.0519485
rs16902086	RND3	0.0516168
rs2949006	TIMM8B	0.0495881
rs760608	FLOT1	-0.0490543
rs6035706	MCM5	-0.0472928
rs2098497	STAG3L1	0.045511
rs4129585	PIGK	0.0403584
rs2098497	RAP1GAP	-0.0402291
rs4330281	ZNF2	0.0379593
rs55669358	MAGED4B	0.0375579
rs2970610	GRIPAP1	0.0357319
rs16902086	SEC31A	0.0354767
rs35346733	OCRL	0.03491
rs6035706	MAPRE2	0.0346514
rs2917569	CAMKK1	-0.0337889
rs56282503	VPS45	-0.0335692
rs2905432	RARB	-0.0320037
rs1339227	CALU	0.031295
rs58950470	TEF	0.0311806
rs12009217	PJA1	-0.0274226
rs34796896	DAPK1	0.0269777
rs4129585	TEF	0.0258487
rs783540	TEF	-0.0237069
rs62606711	RBM12	-0.0207833
rs16902086	ARL6IP4	0.0200806
rs10783624	WDR26	-0.0200062
rs34796896	CABYR	0.018513
rs704373	PIGK	0.0179507
rs111294930	WDR26	-0.0167274
rs55669358	WDR26	-0.0161476
rs760608	DAPK1	0.0158973
rs7893279	MCM5	0.0155394
rs4330281	CHCHD3	-0.0146084
rs16902086	VPS45	-0.0135129
rs10196799	VPS45	0.0133348
rs4144797	EMP3	-0.0129558
rs56145559	CYP2D7P	-0.0112321
rs2917569	ARL6IP4	0.011218
rs13121251	RP11	0.011014
rs2970610	MCM5	-0.008629
rs58950470	DCXR	-0.00824897
rs7951870	VPS45	0.00720993
rs75968099	GRIPAP1	-0.00611113
rs111294930	CALU	0.00599472
rs7499750	KDM4C	0.0043316
rs1899543	OCRL	0.000916183
rs16902086	USP33	-0.000763244

## Sheet: Isoform-Marker
Isoform	Marker	Weight
OCRL	Truncated TrkB	-5.48038
RND3	GSK3B	3.1847
USP33	TRIOBP C -72kDa	2.96716
PIGK	NRAS	-2.93167
SULT4A1	GAD1	2.38719
MCM5	UQCRC1	2.32254
CALU	GSK3B	2.31265
RAP1GAP	Fyn (ng/ml)	2.29532
C18orf8	GAD1	-2.28042
DAPK1	UQCRC1	2.22241
MAGED4B	NRAS	-2.09429
TRAPPC6B	PSD95/Actin	2.017
CD46	HRAS	1.97415
RP11-109N23.6	CaMK2B	1.81316
NPEPL1	PS199	-1.81166
VPS45	Fyn (ng/ml)	-1.78179
GRK6	PS199	-1.77259
SHQ1	HRAS	1.75272
RAP1GAP	PS199	1.74515
IFT74	GSK3B	1.73674
TOPORS	GSK3B	-1.73622
SPNS1	NDE1 -55kDa	1.71951
CYP2D7P	PS199	-1.68202
RAP1GAP	Ps199/TauC	1.66144
KLC1	NR2A	1.65313
KLC1	GAD1	1.63779
TIMM8B	GAD1	1.60962
CABYR	Truncated TrkB	-1.59712
IFT74	GRIN1	1.59359
CHCHD3	SNPA25	-1.57603
RBM12	GAD1	1.55748
CYP2D6	CaMK2B	1.55035
SHQ1	SNPA25	1.54395
CAMKK1	Fyn (ng/ml)	-1.54345
PPP3CA	Ps199/TauC	-1.54154
AFF3	ENO2	1.54028
PACSIN2	PSD95/Actin	1.53946
ARL6IP4	GRB2	1.5291
GSK3A	BCL2L1	-1.52196
EMP3	BCL2L1	-1.49705
IFT74	AKT1	1.49638
PACSIN2	GSK3B	1.49323
SEC31A	GAD65	-1.49058
KCNAB1	SNPA25	-1.4496
DDHD2	PS199	-1.41302
SPNS1	GRIN1	1.40548
ZNF2	UQCRC1	1.38622
WNT5A	GAD65	-1.38296
CYP2D7P	PSD95/Actin	-1.38295
TTPAL	Reelin330	-1.37572
FLOT1	GAD65	1.36791
PIGK	GAD65	1.36762
SEC31A	UQCRC1	1.34123
MOB3C	SNPA25	-1.34023
AFF3	GRB2	1.32308
ZNF2	Ps199/TauC	-1.31501
GIT2	PS199	-1.28275
RBM12	UQCRC1	1.27348
OFD1	PS199	-1.26012
TOPORS	GAD65	1.25803
TEF	GRIN1	-1.24778
DAPK1	GRIN1	1.24412
RP11-109N23.6	GAD65	1.24269
CALU	TrkB	-1.23745
WNT5A	GRIN1	1.23314
IFT80	PS199	-1.23307
IFT74	SNPA25	-1.22352
WDR26	PS199	-1.22148
NKTR	GAD65	-1.17449
WNT5A	CaMK2A	-1.15613
MAGED4B	BCL2L1	-1.14884
AFTPH	NDE1 -55kDa	1.13424
WNT5A	PSD95/Actin	-1.11761
AFTPH	PSD95/Actin	1.11188
PJA1	BRAF	1.10946
PJA1	MAP2K1-b	1.10946
CYP2D7P	SNPA25	1.08542
MOB3C	GAD65	-1.07848
CYP2D6	CaMK2A	1.06132
PPME1	Reelin330	-1.05934
RARB	Ps199/TauC	-1.05354
CABYR	CaMK2A	-1.04491
PIGK	KRAS	1.04436
DCXR	PSD95/Actin	1.03507
KDM4C	SNPA25	-1.0206
CYP2D7P	Fyn (ng/ml)	-1.01122
TIMM8B	SNPA25	1.00904
MOB3C	Ps199/TauC	-0.99634
TOPORS	Ps199/TauC	0.986239
ADPRM	SNPA25	0.96999
RND3	SNPA25	0.961822
IFT80	GAD65	0.952461
KCNAB1	GAD65	-0.948574
RBM12	Ps199/TauC	-0.941115
IFT80	SNPA25	0.940758
CYP2D7P	Ps199/TauC	-0.928864
ADPRM	TrkB	-0.925508
MAP2K1	NR2A	-0.91315
DCXR	GRIN1	-0.901303
PPP3CA	SNPA25	0.900753
RBM12	Fyn (ng/ml)	-0.899315
RP11-109N23.6	UQCRC1	-0.895539
AFTPH	GRIN1	-0.893463
TIMM8B	PSD95/Actin	0.890985
STAG3L1	CaMK2A	-0.889407
CABYR	CaMK2B	-0.886038
ARL6IP4	PSD95/Actin	0.880198
DDHD2	CaMK2B	-0.876367
PPP3CA	NDE1 -55kDa	-0.866662
CHCHD3	GAD65	-0.864278
GSK3A	Fyn (ng/ml)	0.860608
SEC31A	CaMK2B	-0.855164
SPNS1	BRAF	0.834327
SPNS1	MAP2K1-b	0.834327
MAGED4B	GAD1	0.82402
GRIPAP1	SNPA25	-0.816611
AFTPH	GAD65	0.813338
USP33	GAD65	-0.808812
AFTPH	AKT1	0.805025
WDR26	Ps199/TauC	-0.79843
ATG12	PS199	-0.783116
WDR26	PSD95/Actin	-0.777777
CALU	PSD95/Actin	-0.765072
WDR26	SNPA25	-0.749784
TEF	TNF	0.749117
DLAT	Ps199/TauC	-0.744354
OFD1	UQCRC1	0.728542
WDR26	Fyn (ng/ml)	-0.727718
CALU	GSK3B/TauC	0.725088
IFT80	AKT1	0.72497
CAMKK1	NRAS	0.723593
TTPAL	GSK3B	-0.722301
IFT74	BRAF	0.718715
IFT74	MAP2K1-b	0.718715
DCXR	Calcion	0.707344
TTPAL	Calcion	0.700085
RARB	GAD2	0.699284
STAG3L1	GAD65	0.69894
IFT74	ZNF804A	0.694558
FLOT1	PS199	-0.692412
FLOT1	Ps199/TauC	-0.688133
OFD1	Filamine A	0.687159
RARB	PS199	-0.685165
FOSL2	CaMK2B	-0.681074
OFD1	CaMK2B	-0.68022
GRK6	GAD65	-0.678287
KCNAB1	Ps199/TauC	0.659451
RAP1GAP	Reelin330	0.652843
FLOT1	PSD95/Actin	-0.642338
CPNE5	SNPA25	-0.639556
NPEPL1	NDE1 -55kDa	-0.6353
PIGK	CaMK2B	-0.632928
PPP3CA	PS199	-0.630166
CHCHD3	Ps199/TauC	-0.627273
DLAT	PSD95/Actin	-0.624829
ADPRM	BRAF	-0.624379
ADPRM	MAP2K1-b	-0.624379
PACSIN2	SNPA25	0.621678
WNT5A	SNPA25	-0.617053
MAGED4B	ENO2	0.61656
CALU	ZNF804A	0.614538
CPNE5	GAD65	-0.61143
IFT80	BRAF	0.609068
IFT80	MAP2K1-b	0.609068
SULT4A1	NDE1 -55kDa	-0.595893
PACSIN2	BRAF	-0.587821
PACSIN2	MAP2K1-b	-0.587821
FLOT1	PHF1/TauC	-0.578127
PIGK	PSD95/Actin	-0.574253
WDR26	GAD65	-0.568971
ZNF2	GAD65	0.567192
EMP3	GRB2	-0.566381
IFT80	Ps199/TauC	-0.560127
PPP3CA	Fyn (ng/ml)	0.558696
RND3	GRIN1	0.552263
TOPORS	GRIN1	-0.550217
GRIPAP1	PS199	-0.548457
KDM4C	Ps199/TauC	0.545368
PPME1	Ps199/TauC	-0.536023
IFT74	Ps199/TauC	-0.519747
SULT4A1	BRAF	-0.519131
SULT4A1	MAP2K1-b	-0.519131
SEC31A	SNPA25	-0.506263
DDHD2	SNPA25	-0.504597
RBM12	PS199	-0.498191
TOPORS	PSD95/Actin	0.497133
RAP1GAP	HRAS	0.488494
RP11-435F17.3	BRAF	-0.484337
RP11-435F17.3	MAP2K1-b	-0.484337
PIGK	CaMK2A	-0.482304
MAPRE2	ZNF804A	-0.476081
OFD1	Ps199/TauC	-0.463989
ZNF2	SNPA25	-0.461597
NPEPL1	GAD65	0.44632
GSK3A	GRIN1	-0.442799
FLOT1	Ps199/TauC	-0.419108
DLAT	PHF1/TauC	-0.415266
RBM12	BCL2L1	0.395302
MAGED4B	GRB2	0.381398
ADPRM	PSD95/Actin	0.379394
DLAT	PS199	-0.358514
KCNAB1	PS199	0.356514
NPEPL1	Ps199/TauC	-0.351908
FOSL2	Ps199/TauC	-0.35167
OFD1	PSD95/Actin	-0.344711
DDHD2	GAD65	0.344322
TOPORS	SNPA25	0.342829
WDR26	NRAS	0.342322
TIMM8B	BRAF	0.342225
TIMM8B	MAP2K1-b	0.342225
DDX24	Fyn (ng/ml)	-0.340253
ATG12	Ps199/TauC	-0.337764
OFD1	Fyn (ng/ml)	-0.331754
WNT5A	Ps199/TauC	0.330181
PIGK	PS199	-0.326164
ZNF2	PS199	-0.323325
FOSL2	PS199	0.316218
ATG12	NDE1 -55kDa	-0.312334
GRK6	CaMK2B	0.311946
CALU	CaMK2B	-0.305305
IFT74	PSD95/Actin	0.301691
MOB3C	PS199	0.295147
AFTPH	BRAF	-0.290135
AFTPH	MAP2K1-b	-0.290135
GSK3A	NDE1 -55kDa	-0.282801
KCNAB1	UQCRC1	-0.279175
CAMKK1	SNPA25	0.270509
RBM12	CaMK2B	0.267341
CYP2D7P	PHF1/TauC	0.261732
TRAPPC6B	ZNF804A	-0.258932
TIMM8B	GRIN1	-0.2585
WNT5A	CaMK2B	0.256834
GRK6	Ps199/TauC	-0.255066
CHCHD3	PS199	-0.246795
PPME1	PS199	-0.241269
ATG12	GAD65	-0.233948
FLOT1	PS199	-0.23227
GRK6	PSD95/Actin	-0.230909
CALU	CaMK2A	-0.228016
DDX24	SNPA25	0.22742
DDHD2	Ps199/TauC	-0.22693
CAMKK1	GSH_Reductase	0.218187
RND3	TNF	0.214853
DDX24	PS199	0.214147
TOPORS	GSK3B/TauC	0.21337
MOB3C	GSH_Reductase	0.211729
OFD1	GSH_Reductase	0.211729
OFD1	psychosine	0.210141
GIT2	TNF	0.210008
ADPRM	NDE1 -55kDa	-0.205916
PACSIN2	GRIN1	-0.205319
RBM12	GSK3B/TauC	0.205299
SPNS1	GSH_Reductase	0.205271
CPNE5	GSH_Reductase	0.202043
DAPK1	psychosine	0.202019
SPNS1	Reelin 410	0.197227
GSK3A	GRIN1	0.196606
IFT74	PS199	0.190878
VPS45	Reelin330	0.189014
C18orf8	Reelin 410	0.1835
PJA1	Calcion	0.182631
USP33	SNPA25	-0.182152
DDX24	GSH_Reductase	0.178627
CYP2D6	NR2A	0.178095
MAP2K1	GAD1	-0.178016
TOPORS	BRAF	0.170245
TOPORS	MAP2K1-b	0.170245
GRIPAP1	Ps199/TauC	0.169659
WNT5A	psychosine	0.166557
GSK3A	BRAF	0.165647
GSK3A	MAP2K1-b	0.165647
CHCHD3	psychosine	0.159286
IFT80	GRIN1	0.158732
TTPAL	GSH_Reductase	0.157639
NPEPL1	GSH_Reductase	0.156024
PPP3CA	Reelin 410	0.1488
VPS45	GSH_Reductase	0.143108
NPEPL1	Reelin 410	0.141528
MOB3C	PSD95/Actin	0.1364
MOB3C	GRB2	-0.134339
CAMKK1	GAD65	0.130814
PPME1	PHF1/TauC	-0.130254
PPP3CA	GAD65	0.121859
FOSL2	CaMK2A	-0.111659
STAG3L1	CaMK2B	-0.111354
MOB3C	Fyn (ng/ml)	-0.109171
MAGED4B	AKT1	-0.108099
NPEPL1	Reelin330	-0.0938616
PIGK	SNPA25	-0.0891733
CYP2D7P	Reelin 410	0.0890724
IFT74	GAD65	-0.0889626
SPNS1	PSD95/Actin	-0.0889422
PPME1	Reelin 410	0.0817995
GIT2	Ps199/TauC	-0.0731965
GRK6	SNPA25	-0.0722375
KDM4C	PS199	-0.0641228
PIGK	Ps199/TauC	-0.0574716
PJA1	PHF1/TauC	0.0559732
CALU	GRB2	0.0416076
PPP3CA	GRIN1	-0.0354314
MAP2K1	PHF1/TauC	0.0297197
OFD1	GAD65	0.0289779
MOB3C	NRAS	-0.0260365
STAG3L1	SNPA25	-0.0203509
DDX24	Ps199/TauC	0.0127716
PPP3CA	BRAF	-0.0114727
PPP3CA	MAP2K1-b	-0.0114727
IFT80	PSD95/Actin	0.00606017

## Sheet: Marker-Phenotype
Marker	Phenotype	Weight
GAD1	Neuron density(OFC L6)	-3.37752
SNPA25	Neuron density(OFC L3)	-2.48364
GAD65	Neuron density(OFC L3)	-2.38546
CaMK2B	Glial density(PFC L5)	2.26194
CaMK2B	Neuron density(OFC L2)	2.22196
PSD95/Actin	Reelin-cell density(BA46 L4)	-2.16705
CaMK2A	Reelin-cell density(BA46 L4)	-1.76774
UQCRC1	Glial size(PFC L3)	-1.70429
Truncated TrkB	Reelin-cell density(BA46 L4)	-1.65746
HRAS	Neuron density(OFC L4)	1.61693
UQCRC1	Glial size(PFC L5)	-1.53748
Ps199/TauC	Glial size(PFC L5)	1.37613
Ps199/TauC	Glial size(PFC L3)	1.37513
GRIN1	Reelin-cell density(BA46 L4)	1.37036
PHF1/TauC	Reelin-cell density(BA46 L4)	-1.31101
Fyn (ng/ml)	Neuron size(OFC L3)	1.28455
Reelin330	Neuron size(OFC L3)	1.216
GRB2	Glia size(OFC L4)	1.19595
myelin	Neuron density(OFC L3)	-1.15365
ZNF804A	Reelin-cell density(BA46 L4)	1.07214
NR2A	CUX2-positive cell density(OFC L3)	-1.04419
NR2A	CUX2-positive cell density(all)	-1.0425
GAD1	CUX2-positive cell density(OFC L6)	-1.00512
PS199	Glia size(OFC L4)	0.992283
NDE1 -55kDa	Glial size(PFC L5)	0.984185
NDE1 -55kDa	Glial size(PFC L3)	0.956296
ZNF804A	Glia size(OFC L4)	0.84838
BRAF	Reelin-cell density(BA46 L4)	0.833485
MAP2K1-b	Reelin-cell density(BA46 L4)	0.833485
ZNF804A	Reelin-cell density(BA46 L2)	-0.814574
AKT1	Reelin-cell density(BA46 L4)	-0.771441
CaMK2A	Glial density(PFC L5)	0.64041
TRIOBP C -72kDa	Glial size(PFC L5)	0.570942
CaMK2A	Neuron density(OFC L2)	0.560233
ENO2	Glial size(PFC L5)	-0.482203
GSK3B	Reelin-cell density(BA46 L4)	0.479338
ENO2	Glia size(OFC L4)	0.476311
TRIOBP C -72kDa	Glial size(PFC L3)	0.473489
ZNF804A	Glial size(PFC L3)	-0.469153
ENO2	Glial size(PFC L3)	-0.439954
Fyn (ng/ml)	Glial size(PFC L5)	0.435501
GRB2	Glia size(OFC L4)	0.434854
SOS	Glial size(PFC L5)	-0.429044
BRAF	Glial size(PFC L5)	0.418775
MAP2K1-b	Glial size(PFC L5)	0.418775
myelin	Reelin-cell density(BA46 L2)	-0.407147
KRAS	Glial size(PFC L3)	-0.405869
Fyn (ng/ml)	Glial size(PFC L3)	0.393087
ZNF804A	Glial size(PFC L5)	-0.376168
Fyn (ng/ml)	Reelin-cell density(BA46 L4)	0.371654
AKT1	Glial size(PFC L3)	0.361317
BRAF	Glial size(PFC L3)	0.360899
MAP2K1-b	Glial size(PFC L3)	0.360899
GRIN1	Reelin-cell density(BA46 L4)	-0.334329
NDE1 -55kDa	Reelin-cell density(BA46 L4)	0.324192
KRAS	Glial size(PFC L5)	-0.292129
CaMK2A	Glial density(PFC L5)	-0.276933
NRAS	Glial size(PFC L5)	0.267288
AKT1	Glial size(PFC L5)	0.26017
PS199	Glial size(PFC L5)	0.256295
GRIN1	Glial size(PFC L5)	-0.241796
NDE1 -55kDa	Glia size(OFC L4)	-0.238504
Ps199/TauC	Glia size(OFC L4)	0.223598
BCL2L1	Glia size(OFC L4)	-0.214298
PS199	Glial size(PFC L3)	0.174692
GRIN1	Glial size(PFC L3)	0.141267
TrkB	Glial density(PFC L5)	-0.132761
GRB2	Glial size(PFC L5)	-0.109017
PS199	Glia size(OFC L4)	0.107327
PHF1/TauC	CUX2-positive cell density(OFC L6)	-0.0997898
ENO2	Glia size(OFC L4)	0.0964564
CaMK2B	Glial density(PFC L5)	-0.0870966
GRIN1	Glial size(PFC L3)	0.085827
KRAS	Glia size(OFC L4)	-0.0814611
GRB2	Glial size(PFC L3)	0.0619654
KRAS	Glia size(OFC L4)	0.0612384
TrkB	Glial density(PFC L5)	0.044816
GRIN1	Glial size(PFC L5)	0.0347626
NRAS	Glial size(PFC L3)	-0.020969
NRAS	Glia size(OFC L4)	0.0157177
NRAS	Glia size(OFC L4)	0.0104288

## Sheet: Phenotype-SCZ
Phenotype	Weight
Glial density(PFC L5)	-4.45905
Glia size(OFC L4)	-3.657
Neuron density(OFC L6)	-3.54123
Reelin-cell density(BA46 L4)	-3.19241
Glial density(PFC L5)	2.69753
Neuron density(OFC L3)	2.64009
Glial size(PFC L3)	2.54904
CUX2-positive cell density(OFC L6)	2.5255
Glial size(PFC L5)	2.34139
Neuron size(OFC L3)	2.15755
Neuron density(OFC L2)	1.79894
Glia size(OFC L4)	-1.64577
Neuron density(OFC L4)	-1.22581
CUX2-positive cell density(OFC L3)	1.00055
CUX2-positive cell density(all)	0.942437
Reelin-cell density(BA46 L2)	-0.501051
n0142-labelled neuron density(DLPFC L3)	0.0165999
Glia density(OFC L3)	-5.44157e-06
n0142-labelled neuron density(BA46 L3)	9.17605e-24

## Sheet: SNPs
SNP(rsID)
rs7216638
rs4936215
rs215411
rs14403
rs1765142
rs17465671
rs58950470
rs4470825
rs61937595
rs13107325
rs9636107
rs7789569
rs16902086
rs72986630
rs893949
rs6678676
rs6694545
rs4144797
rs1899543
rs12898315
rs2970610
rs12712510
rs7632921
rs198160
rs3743078
rs7191183
rs7499750
rs1080500
rs10520163
rs760608
rs1473594
rs6035706
rs4925114
rs7010876
rs75968099
rs7893279
rs10985817
rs10503253
rs4650963
rs13169274
rs10156310
rs9607782
rs11685299
rs12293670
rs6701877
rs1353545
rs55669358
rs1042992
rs6434928
rs12704290
rs56282503
rs16867576
rs9545047
rs6065094
rs2514218
rs10148671
rs12991836
rs34796896
rs7596038
rs1451488
rs2077586
rs35346733
rs12416331
rs36104021
rs111294930
rs2660304
rs12148337
rs12705761
rs2161711
rs6680011
rs2098497
rs4330281
rs12009217
rs150437760
rs9881798
rs11165867
rs4240748
rs634940
rs11993663
rs783540
rs6002655
rs56145559
rs7801375
rs211829
rs11783093
rs62334820
rs9686162
rs56775891
rs3130820
rs2917569
rs2851447
rs7129727
rs704373
rs2410572
rs7508148
rs36043959
rs7951870
rs12908161
rs42945
rs7225476
rs17514846
rs1120004
rs217287
rs12447542
rs6800435
rs4766428
rs7432375
rs5757730
rs10783624
rs1319017
rs489939
rs13121251
rs254782
rs1975802
rs140505938
rs10083370
rs3735025
rs10196799
rs2332700
rs1191551
rs35774874
rs2905432
rs1339227
rs35604463
rs2053079
rs28374258
rs2949006
rs4129585
rs4648845
rs72769124
rs312477
rs62606711
rs2007044
rs12129719
rs281299
rs11646127
rs12129573
rs7701440

## Sheet: Isoforms
Transcript stable ID	Transcript name	Gene name
ENST00000249364	CALU-001	CALU
ENST00000262605	TTPAL-002	TTPAL
ENST00000263895	RND3-001	RND3
ENST00000264634	WNT5A-201	WNT5A
ENST00000264716	FOSL2-001	FOSL2
ENST00000269221	C18orf8-001	C18orf8
ENST00000274459	ATG12-201	ATG12
ENST00000311008	SPNS1-001	SPNS1
ENST00000315580	ARL6IP4-001	ARL6IP4
ENST00000319928	MOB3C-201	MOB3C
ENST00000325599	SHQ1-001	SHQ1
ENST00000326448	IFT80-001	IFT80
ENST00000328257	PPME1-001	PPME1
ENST00000330836	DDX24-001	DDX24
ENST00000330884	SULT4A1-001	SULT4A1
ENST00000337959	PACSIN2-201	PACSIN2
ENST00000339898	STAG3L1-202	STAG3L1
ENST00000347691	TRAPPC6B-001	TRAPPC6B
ENST00000348335	CAMKK1-003	CAMKK1
ENST00000355472	GRK6-001	GRK6
ENST00000356421	AFF3-202	AFF3
ENST00000358077	DAPK1-001	DAPK1
ENST00000360134	MAGED4B-010	MAGED4B
ENST00000367041	CD46-005	CD46
ENST00000370812	PIGK-001	PIGK
ENST00000371113	OCRL-001	OCRL
ENST00000374114	RBM12-001	RBM12
ENST00000374571	PJA1-006	PJA1
ENST00000374761	RAP1GAP-202	RAP1GAP
ENST00000376441	GRIPAP1-001	GRIPAP1
ENST00000379774	ADPRM-001	ADPRM
ENST00000379858	TOPORS-002	TOPORS
ENST00000380062	IFT74-001	IFT74
ENST00000380550	OFD1-201	OFD1
ENST00000393051	DLAT-002	DLAT
ENST00000394854	PPP3CA-001	PPP3CA
ENST00000398107	ZNF2-003	ZNF2
ENST00000406644	TEF-003	TEF
ENST00000422803	AFTPH-202	AFTPH
ENST00000428870	KDM4C-201	KDM4C
ENST00000429888	NKTR-003	NKTR
ENST00000433992	CYP2D7P-003	CYP2D7P
ENST00000448878	CHCHD3-003	CHCHD3
ENST00000456573	FLOT1-201	FLOT1
ENST00000457474	GIT2-010	GIT2
ENST00000458646	RARB-004	RARB
ENST00000459703	CPNE5-002	CPNE5
ENST00000463087	CABYR-002	CABYR
ENST00000465796	FLOT1-003	FLOT1
ENST00000478867	RP11-435F17.3-001	RP11-435F17.3
ENST00000480676	WDR26-007	WDR26
ENST00000481579	USP33-004	USP33
ENST00000488442	CYP2D6-004	CYP2D6
ENST00000490337	KCNAB1-002	KCNAB1
ENST00000493059	GSK3A-004	GSK3A
ENST00000493076	MCM5-004	MCM5
ENST00000504148	TIMM8B-001	TIMM8B
ENST00000515749	SEC31A-034	SEC31A
ENST00000519857	DDHD2-002	DDHD2
ENST00000525817	NPEPL1-002	NPEPL1
ENST00000553286	KLC1-008	KLC1
ENST00000555304	RP11-109N23.6-001	RP11-109N23.6
ENST00000566326	MAP2K1-003	MAP2K1
ENST00000579004	DCXR-021	DCXR
ENST00000579153	VPS45-203	VPS45
ENST00000589699	MAPRE2-005	MAPRE2
ENST00000597279	EMP3-006	EMP3

## Sheet: Markers
MARKER
GSK3B/TauC
GAD2
GAD1
Fyn (ng/ml)
GAD65
Reelin330
Reelin 410
SNPA25
GSH_Reductase
Truncated TrkB
CaMK2A
CaMK2B
NR2A
TrkB
NDE1 -55kDa
TRIOBP C -72kDa
psychosine
myelin
ZNF804A
PSD95/Actin
UQCRC1
Calcion
Filamine A
ENO2
BCL2L1
Shc-c
GRB2
SOS
NRAS
KRAS
HRAS
BRAF
MAP2K1-b
AKT1
Neuronal Calcium Sensor protein -1
GRIN1
GRIN1
TNF
PS199
GSK3B
Ps199/TauC
PHF1/TauC

## Sheet: Phenotypes
Name
Glial density(PFC L5)
Glial size(PFC L3)
Glial size(PFC L5)
Glial density(PFC L5)
Reelin-cell density(BA46 L2)
CUX2-positive cell density(all)
CUX2-positive cell density(OFC L3)
CUX2-positive cell density(OFC L6)
Reelin-cell density(BA46 L4)
n0142-labelled neuron density(DLPFC L3)
Neuron density(OFC L2)
Neuron density(OFC L3)
Neuron density(OFC L4)
Neuron density(OFC L6)
Glia density(OFC L3)
Neuron size(OFC L3)
Glia size(OFC L4)
Glia size(OFC L4)
n0142-labelled neuron density(BA46 L3)
