# Supplementary material for: Interpretation of SNP combination effects on schizophrenia etiology based on stepwise deep learning with multi-precision data
Source: Brief Funct Genomics. 2023 Sep 21;23(5):663–71. doi: 10.1093/bfgp/elad041 (PMC11428150; doi:10.1093/bfgp/elad041)
Supplement: revision_suppl_no1_SLEM_connection_vs_accuracy_elad041 [file revision_suppl_no1_slem_connection_vs_accuracy_elad041.xlsx]

## Sheet: Sheet1
connection_thr	accuracy		batches	learning_rate	epoch
0.15	0.679445		256	0.01	200
0.2	0.681894
0.3	0.70989
0.35	0.698408
0.4	0.691379
